# Supplementary material for: Adolescent psychiatric outpatient care rapidly switched to remote visits during the COVID-19 pandemic
Source: BMC Psychiatry. 2021 Nov 20;21:586. doi: 10.1186/s12888-021-03580-w (PMC8605888; doi:10.1186/s12888-021-03580-w)
Supplement: Supplementary file 2 — Additional file 2: Fig. S2. Outpatient in person and remote visits 2015–2020 in different psychiatric diagnostic groups. a) In person visits in the group of psychotic disorders (F20–29). b) In person visits in the group of depressive and anxiety disorders (F32, F33, F40–48, F93.0, F93.1, F93.2, F93.80, F93.9). c) In person visits in the group of ADHD and conduct disorders (F90, F91, F92. d) In person visits in the group of all other diagnoses. e) remote visits in the group of psychotic disorders (F20–29). f) remote visits in the group of depressive and anxiety disorders (F32, F33, F40–48, F93.0, F93.1, F93.2, F93.80, F93.9). g) remote visits in the group of ADHD and conduct disorders (F90, F91, F92). h) remote visits in the group of all other diagnoses. The dots denote weekly data points, the fine line denotes the fitted line and the fine dashed line denotes the predicted counterfactual line based on the model (based on data from years 2015–2019). The thick line denotes the trend over time when controlling for seasonality, and the thick dotted line denotes the counterfactual prediction when controlling for seasonality, based on previous 5 years (2015–2019). X-axis shows the time from Jan, 1, 2015 to Dec, 31, 2020, ticks denote the start of each year. Y-axis shows the number of visits. NB. The scale of Y axes varies between figures. [file 12888_2021_3580_MOESM2_ESM.zip]

Archive with 8 entries (8 files):
- figS2aR2.tiff
- figS2bR2.tiff
- figS2cR2.tiff
- figS2dR2.tiff
- figS2eR2.tiff
- figS2fR2.tiff
- figS2gR2.tiff
- figS2hR2.tiff
